# Supplementary material for: Movement Control and Long-Latency Reflexes Are Reproducible Measures of Shoulder Neuromuscular Control
Source: J Funct Morphol Kinesiol. 2026 Apr 8;11(2):150. doi: 10.3390/jfmk11020150 (PMC13108043; doi:10.3390/jfmk11020150)
Supplement: Supplementary file 1 [file jfmk-11-00150-s001.zip]

Archive with 1 entries (1 files):
- jfmk-4136426-supplementary.pdf
